# Supplementary material for: Clinical exome-based panel testing for medically actionable secondary findings in a cohort of 383 Italian participants
Source: Front Genet. 2022 Nov 10;13:956723. doi: 10.3389/fgene.2022.956723 (PMC9685519; doi:10.3389/fgene.2022.956723)
Supplement: Supplementary file 1 [file Table2.xlsx]

## Sheet: Supp Table 2
Supplemental Table 2. Pathogenic/likely pathogenic ClinVar rare variants
ID	HOMO_REF_COUNTS	HET_COUNTS	HOMO_ALT_COUNTS	ALT_FREQ	Chr	Start	End	Ref	Alt	Func.refGene	Gene.refGene	GeneDetail.refGene	ExonicFunc.refGene	AAChange.refGene	cytoBand	avsnp150	CLNALLELEID	CLNDN	CLNREVSTAT	CLNSIG	1000G_ALL	ExAC_ALL	gnomAD_exome_ALL	gnomAD_genome_ALL	SIFT_pred	Polyphen2_HDIV_pred	LRT_pred	MutationTaster_pred	MutationAssessor_pred	FATHMM_pred	CADD_phred
chr1:45797228:C:T	0	4	0	0.5	1	45797228	45797228	C	T	exonic	MUTYH	-	nonsynonymous SNV	MUTYH:NM_001350650:exon12:c.G758A:p.G253D	1p34.1	rs36053993	5294	Breast_carcinoma|Colon_cancer|Small_intestine_carcinoid|Neoplasm_of_stomach|Ovarian_carcinoma|Pilomatrixoma|Carcinoma_of_colon|Endometrial_cancer|MYH-associated_polyposis|Hereditary_cancer-predisposing_syndrome|Colorectal_adenomatous_polyposis,_autosomal_recessive,_with_pilomatricomas|not_specified|not_provided	criteria_provided,_multiple_submitters,_no_conflicts	Pathogenic/Likely_pathogenic	0.0024	0.0028	0.003	0.0032	D	D	D	A	H	D	23.8
chr1:45799121:G:T	0	1	0	0.5	1	45799121	45799121	G	T	exonic	MUTYH	-	stopgain	MUTYH:NM_001048171:exon3:c.C270A:p.Y90X	1p34.1	rs121908380	5296	Carcinoma_of_colon|MYH-associated_polyposis|Hereditary_cancer-predisposing_syndrome|Familial_colorectal_cancer|not_provided	criteria_provided,_multiple_submitters,_no_conflicts	Pathogenic	-	0.0001	0.0001	3.232e-05	T	-	D	A	-	-	10.58
chr10:43614996:G:A	0	2	0	0.5	10	43614996	43614996	G	A	exonic	RET	-	nonsynonymous SNV	RET:NM_001355216:exon11:c.G1648A:p.V550M	10q11.21	rs79658334	37102	Pheochromocytoma|Hirschsprung_disease_1|Familial_medullary_thyroid_carcinoma|Multiple_endocrine_neoplasia,_type_2b|Multiple_endocrine_neoplasia,_type_2a|Congenital_central_hypoventilation|Hereditary_cancer-predisposing_syndrome|Multiple_endocrine_neoplasia,_type_2|Renal_hypodysplasia/aplasia_1|MEN2_phenotype:_Unclassified|not_provided	criteria_provided,_multiple_submitters,_no_conflicts	Pathogenic/Likely_pathogenic	-	0.0002	0.0001	0.0002	D	D	D	D	N	D	18.29
chr10:89692991:A:G	0	1	0	0.5	10	89692991	89692991	A	G	exonic	PTEN	-	nonsynonymous SNV	PTEN:NM_000314:exon5:c.A475G:p.R159G	10q23.31	rs786202688	186094	Hereditary_cancer-predisposing_syndrome|Cowden_syndrome|not_provided	criteria_provided,_multiple_submitters,_no_conflicts	Likely_pathogenic	-	-	-	-	-	D	D	D	H	D	18.54
chr13:52520574:C:T	0	1	0	0.5	13	52520574	52520574	C	T	exonic	ATP7B	-	nonsynonymous SNV	ATP7B:NM_001005918:exon9:c.G2285A:p.R762Q	13q14.3	rs121907996	3860	Wilson_disease|not_provided	criteria_provided,_multiple_submitters,_no_conflicts	Pathogenic	-	0	3.656e-05	3.229e-05	T	D	D	A	N	D	14.76
chr13:52524464:G:A	0	1	0	0.5	13	52524464	52524464	G	A	exonic	ATP7B	-	nonsynonymous SNV	ATP7B:NM_001005918:exon7:c.C2033T:p.P678L	13q14.3	rs768671894	188879	Wilson_disease|not_provided	criteria_provided,_multiple_submitters,_no_conflicts	Pathogenic	-	0	-	-	D	D	D	D	M	D	34
chr13:52585419:T:A	0	2	0	0.5	13	52585419	52585419	T	A	intronic	ATP7B	NM_000053:exon1:c.51+4A>T	-	-	13q14.3	rs369488210	312401	Wilson_disease|not_provided	criteria_provided,_multiple_submitters,_no_conflicts	Pathogenic	-	0	1.625e-05	-	-	-	-	-	-	-	-
chr15:48725062:C:T	0	1	0	0.5	15	48725062	48725062	C	T	splicing	FBN1	NM_000138:exon55:c.6739+1G>A	-	-	15q21.1	rs869025419	222618	Marfan_syndrome|Familial_thoracic_aortic_aneurysm_and_aortic_dissection	criteria_provided,_multiple_submitters,_no_conflicts	Pathogenic/Likely_pathogenic	-	-	0	3.231e-05	-	-	-	D	-	-	24.7
chr19:11216047:C:A	0	1	0	0.5	19	11216047	11216047	C	A	exonic	LDLR	-	stopgain	LDLR:NM_001195799:exon3:c.C342A:p.C114X	19p13.2	rs766094434	251242	Familial_hypercholesterolemia_1	criteria_provided,_multiple_submitters,_no_conflicts	Pathogenic	-	0	4.064e-06	-	T	-	D	A	-	-	23
chr19:11227604:G:A	0	1	0	0.5	19	11227604	11227604	G	A	exonic	LDLR	-	nonsynonymous SNV	LDLR:NM_001195800:exon10:c.G1271A:p.G424E	19p13.2	rs137929307	161271	Familial_hypercholesterolemia|Familial_hypercholesterolemia_1|Homozygous_familial_hypercholesterolemia|Hypercholesterolaemia|not_provided	reviewed_by_expert_panel	Pathogenic	-	0	4.467e-05	0.0002	D	D	D	D	M	D	17.62
chr19:38948186:G:A	0	2	0	0.5	19	38948186	38948186	G	A	exonic	RYR1	-	nonsynonymous SNV	RYR1:NM_000540:exon17:c.G1841A:p.R614H	19q13.2	rs193922772	635268	desflurane_response_-_Toxicity|enflurane_response_-_Toxicity|halothane_response_-_Toxicity|isoflurane_response_-_Toxicity|methoxyflurane_response_-_Toxicity|sevoflurane_response_-_Toxicity|succinylcholine_response_-_Toxicity|not_provided	reviewed_by_expert_panel	drug_response	-	0	2.436e-05	6.466e-05	D	D	U	D	M	D	18.9
chr2:48032123:T:TA	0	1	0	0.5	2	48032123	48032123	-	A	exonic	MSH6	-	frameshift insertion	MSH6:NM_001281492:exon4:c.3124dupA:p.R1042Kfs*5	2p16.3	rs63751327	89404	Endometrial_carcinoma|Carcinoma_of_colon|Lynch_syndrome|Hereditary_nonpolyposis_colorectal_cancer_type_5|Hereditary_cancer-predisposing_syndrome|Hereditary_nonpolyposis_colorectal_neoplasms|not_provided	reviewed_by_expert_panel	Pathogenic	-	0	8.127e-06	3.228e-05	-	-	-	-	-	-	-
chr6:7580621:C:T	0	1	0	0.5	6	7580621	7580621	C	T	exonic	DSP	-	stopgain	DSP:NM_004415:exon23:c.C4198T:p.R1400X,	6p24.3	rs770873593	199884	Cardiomyopathy|Dilated_cardiomyopathy_1A|Dilated_cardiomyopathy_with_woolly_hair_and_keratoderma|Arrhythmogenic_right_ventricular_dysplasia_8|not_provided	criteria_provided,_multiple_submitters,_no_conflicts	Pathogenic/Likely_pathogenic	-	0	4.063e-06	-	T	-	D	N	-	-	43
chr7:150649943:T:C	0	1	0	0.5	7	150649943	150649943	T	C	splicing	KCNH2	NM_172057:exon2:c.109-2A>G;NM_000238:exon6:c.1129-2A>G;NM_001204798:exon2:c.109-2A>G;NM_172056:exon6:c.1129-2A>G	-	-	7q36.1	rs794728365	200325	not_provided	criteria_provided,_single_submitter	Pathogenic	-	-	-	-	-	-	-	D	-	-	12.88
