# Supplementary material for: Clinical exome-based panel testing for medically actionable secondary findings in a cohort of 383 Italian participants
Source: Front Genet. 2022 Nov 10;13:956723. doi: 10.3389/fgene.2022.956723 (PMC9685519; doi:10.3389/fgene.2022.956723)
Supplement: Supplementary file 4 [file Table4.xlsx]

## Sheet: Supp Table 4
Supplemental Table 4. Rare variants not reported in ClinVar
ID	HOMO_REF_COUNTS	HET_COUNTS	HOMO_ALT_COUNTS	ALT_FREQ	Chr	Start	End	Ref	Alt	Func.refGene	Gene.refGene	GeneDetail.refGene	ExonicFunc.refGene	AAChange.refGene	cytoBand	avsnp150	CLNALLELEID	CLNDISDB	CLNREVSTAT	CLNSIG	1000G_ALL	ExAC_ALL	gnomAD_exome_ALL	gnomAD_genome_ALL	SIFT_pred	Polyphen2_HDIV_pred	LRT_pred	MutationTaster_pred	MutationAssessor_pred	FATHMM_pred	CADD_phred
chr1:201079332:G:C	0	1	0	0.5	1	201079332	201079332	G	C	exonic	CACNA1S	-	nonsynonymous SNV	CACNA1S:NM_000069:exon2:c.C218G:p.P73R,	1q32.1	-	-	-	-	-	-	-	-	-	D	D	D	D	M	D	24.9
chr1:237711856:G:C	0	2	0	0.5	1	237711856	237711856	G	C	exonic	RYR2	-	nonsynonymous SNV	RYR2:NM_001035:exon26:c.G3032C:p.R1011P,	1q43	-	-	-	-	-	-	-	-	-	D	B	D	D	M	D	31
chr1:237995946:A:AAACTC	0	1	0	0.5	1	237995946	237995946	-	AACTC	exonic	RYR2	-	nonframeshift insertion	RYR2:NM_001035:exon105:c.14903_14904insAACTC:p.X4968delinsX,	1q43	-	-	-	-	-	-	-	-	3.23e-05	-	-	-	-	-	-	-
chr1:55525327:G:GTCC	0	1	0	0.5	1	55525327	55525327	-	TCC	exonic	PCSK9	-	nonframeshift insertion	PCSK9:NM_174936:exon10:c.1672_1673insTCC:p.L559_T560insL,	1p32.3	-	-	-	-	-	-	-	-	-	-	-	-	-	-	-	-
chr10:88677065:C:G	0	1	0	0.5	10	88677065	88677065	C	G	exonic	BMPR1A	-	nonsynonymous SNV	BMPR1A:NM_004329:exon9:c.C850G:p.R284G,	10q23.2	rs765530074	-	-	-	-	-	0	4.063e-06	-	D	P	D	D	M	D	23.5
chr11:2593344:G:C	0	1	0	0.5	11	2593344	2593344	G	C	intronic	KCNQ1	c.399+5G>C	-	-	11p15.5	-	-	-	-	-	-	-	-	-	-	-	-	-	-	-	-
chr11:47369197:G:C	0	1	0	0.5	11	47369197	47369197	G	C	intronic	MYBPC3	c.851+5C>G	-	-	11p11.2	-	-	-	-	-	-	-	-	-	-	-	-	-	-	-	-
chr11:61213428:C:T	0	1	0	0.5	11	61213428	61213428	C	T	exonic	SDHAF2	-	nonsynonymous SNV	SDHAF2:NM_017841:exon4:c.C386T:p.P129L,	11q12.2	-	-	-	-	-	-	-	-	-	D	D	D	D	M	T	24.2
chr11:64571820:G:T	0	2	0	0.5	11	64571820	64571820	G	T	exonic	MEN1	-	nonsynonymous SNV	MEN1:NM_000244:exon10:c.C1834A:p.R612S	11q13.1	-	-	-	-	-	-	-	-	-	D	D	D	D	L	D	31
chr13:52536040:A:C	0	1	0	0.5	13	52536040	52536040	A	C	exonic	ATP7B	-	nonsynonymous SNV	ATP7B:NM_000053:exon6:c.T1879G:p.F627V	13q14.3	-	-	-	-	-	-	-	4.061e-06	-	D	D	D	D	H	D	24.7
chr15:48741095:A:C	0	1	0	0.5	15	48741095	48741095	A	C	intronic	FBN1	c.5546-5T>G	-	-	15q21.1	-	-	-	-	-	-	-	-	-	-	-	-	-	-	-	-
chr16:15808809:C:T	0	1	0	0.5	16	15808809	15808809	C	T	exonic	MYH11	-	nonsynonymous SNV	MYH11:NM_002474:exon40:c.G5743A:p.E1915K	16p13.11	rs746561322	-	-	-	-	-	0	-	-	D	P	D	D	M	T	34
chr16:15833930:T:C	0	1	0	0.5	16	15833930	15833930	T	C	exonic	MYH11	-	nonsynonymous SNV	MYH11:NM_002474:exon23:c.A2975G:p.D992G	16p13.11	-	-	-	-	-	-	-	-	-	D	D	D	D	M	D	22
chr16:2108788:T:G	0	2	0	0.5	16	2108788	2108788	T	G	exonic	TSC2	-	nonsynonymous SNV	TSC2:NM_001318831:exon7:c.T289G:p.F97V	16p13.3	-	-	-	-	-	-	-	-	-	D	D	D	D	M	T	27.8
chr2:47693845:G:T	0	1	0	0.5	2	47693845	47693845	G	T	exonic	MSH2	-	nonsynonymous SNV	MSH2:NM_000251:exon10:c.G1559T:p.G520V	2p21	-	-	-	-	-	-	-	-	-	D	D	D	D	M	D	28.3
chr3:46902198:A:C	0	1	0	0.5	3	46902198	46902198	A	C	exonic	MYL3	-	nonsynonymous SNV	MYL3:NM_000258:exon3:c.T275G:p.V92G,	3p21.31	rs887145234	-	-	-	-	-	-	-	-	D	D	D	D	H	D	22.4
chr6:7583693:GCTGA:G	0	1	0	0.5	6	7583694	7583697	CTGA	-	exonic	DSP	-	frameshift deletion	DSP:NM_004415.4:c.6202_6205del:p.T2068Sfs*5	6p24.3	-	-	-	-	-	-	-	-	-	-	-	-	-	-	-	-
